# Supplementary material for: Assistive technologies for improving the oral hygiene of leprosy patients residing in a former leprosy colony in Betim, Minas Gerais, Brazil
Source: PLoS One. 2018 Jul 25;13(7):e0200503. doi: 10.1371/journal.pone.0200503 (PMC6059442; doi:10.1371/journal.pone.0200503)
Supplement: S1 File — (XLSX) [file pone.0200503.s001.xlsx]

## Sheet: sample
Number	Identification	Score Tooth brushing 1	Score Tooth brushing 2	Score 1	Score 2
43	A	2	1	0	0
97	B	4	1	0	0
79	C	0	0	2	0
42	D	4	2	4	0
67	E	2	1	0	0
114	F	0	0	2	0
90	G	2	2	2	0
62	H	2	2	2	0
28	I	2	1	0	0
155	J	2	1	2	0
66	K	0	0	2	0
14	L	0	0	2	0
144	M	2	1	2	0
131	N	2	1	0	0
17	O	4	1	2	0
158	P	2	2	2	0
22	Q	4	4	4	4
64	R	4	4	2	2
27	S	2	0	2	0
113	T	0		0
1	U	0		0
2	V	4		2
5	X	0		0
6	Z	0		0
7	A1	0		0
8	A2	0		0
11	A3	0		0
12	A4	0		0
13	A5	0		0
15	A6	4		2
19	A7	0		0
20	A8	0		0
24	A9	0		0
26	A10	2		2
29	A11	0		0
34	A12	0		0
35	A13	0		0
36	A14	0		0
37	A15	0		0
38	A16	0		0
39	A17	0		0
44	A18	0		0
45	A19	0		0
48	A20	0		0
51	A21	0		0
53	A22	2		0
54	A23	0		0
55	A24	0		0
56	A25	0		0
59	A26	0		0
61	A27	0		0
63	A28	0		0
65	A29	0		0
70	A30	0		0
73	A31	0		0
74	A32	0		0
75	A33	1		0
96	A34	0		0
98	A35	0		0
100	A36	0		0
102	A37	2		0
112	A38	0		0
117	A39	0		0
121	A40	0		0
122	A41	0		0
124	A42	0		0
128	A43	0		0
129	A44	0		0
134	A45	0		0
137	A46	0		0
138	A47	0		3
145	A48	0		0
146	A49	0		0
150	A50	0		0
151	A51	0		0
154	A52	0		0
157	A53	0		0
	ZZ	0		0
